# Supplementary material for: Mapping molecular pathways for embryonic Sertoli cells derivation based on differentiation model of mouse embryonic stem cells
Source: Stem Cell Res Ther. 2020 Feb 26;11:85. doi: 10.1186/s13287-020-01600-2 (PMC7045406; doi:10.1186/s13287-020-01600-2)
Supplement: Supplementary file 1 — Table S1. Applicated plasmids. [file 13287_2020_1600_MOESM1_ESM.xls]

## Sheet: Sheet1
Plasmid	Descripition	Producer
FUW-TetON-GFP	#115495	Addgene
FUW-TetO-Sox9	#41080	Addgene
FUW-TetO-Dmrt1	#41083	Addgene
pLenti CMV GFP Zeo	#17449	Addgene
WT1 CRISPR/Cas9 KO Plasmid (m)	sc-423726	Santa Cruz
GATA-4 CRISPR/Cas9 KO Plasmid (m)	sc-420496	Santa Cruz
SF-1 CRISPR/Cas9 KO Plasmid (m)	sc-424057	Santa Cruz
Sox-9 CRISPR/Cas9 KO Plasmid (m2)	sc-423093-KO-2	Santa Cruz
DMRT1 CRISPR/Cas9 KO Plasmid (m)	sc-424507	Santa Cruz
