# Supplementary material for: Mapping molecular pathways for embryonic Sertoli cells derivation based on differentiation model of mouse embryonic stem cells
Source: Stem Cell Res Ther. 2020 Feb 26;11:85. doi: 10.1186/s13287-020-01600-2 (PMC7045406; doi:10.1186/s13287-020-01600-2)
Supplement: Supplementary file 2 — Table S2. Primers for complete gene sequences of the target factors. [file 13287_2020_1600_MOESM2_ESM.xls]

## Sheet: Sheet1
Primer name	Forward	Reverse	Length（bp）
Wt1	TGTGTGAATGGAGCGGCCGAGCATCCTGGC	TTCCTTTTGAATAGACTTTAATTGACAGCC	3092
Gata4	GCGCCGGGAGCAGGGGACAAGCCGGAGGCC	TCGGAGGAAACAGGAATACAGATAAATTTA	3408
Sf1	GCATATAGAGCGGCCACCCCGGCCCCGCGC	TACTGGAAACTAATTGCAAAATTTATTTCA	2994
