# Supplementary material for: Mapping molecular pathways for embryonic Sertoli cells derivation based on differentiation model of mouse embryonic stem cells
Source: Stem Cell Res Ther. 2020 Feb 26;11:85. doi: 10.1186/s13287-020-01600-2 (PMC7045406; doi:10.1186/s13287-020-01600-2)
Supplement: Supplementary file 3 — Table S3. Primers for qRT-PCR. [file 13287_2020_1600_MOESM3_ESM.xls]

## Sheet: Sheet1
Primer name	Forward primer	Reverse primer	Length（bp）
Wt1	ATCCCAGGCAGGAAAGTGTG	GTGCTGTCTTGGAAGTCGGA	111
Gata4	AGCAGGACTCTTGGAACAGC	GCCCCAGCCTTTTACTTTGC	138
Sf1	GCCCGAGTGGCCGTC	TGTCACCACACACTGGACAC	148
Sox9	GTGCAAGCTGGCAAAGTTGA	TGCTCAGTTCACCGATGTCC	106
Dmrt1	GGATCCCCCGTGAAGAACAG	GAGGCCCGTAGTATGAGTGC	142
Amh	CTACTCAAGGACAGCTCAGGC	GGAGGCGACTGTCTCAAAGG	78
Amhr2	GGGCGATACCTGGTTTGT	GGCTCCTTATGCCACTACTT	139
Cbln1	TCGGGAGAAACATTTCACATTA	CCCAAGCCAGTCGCAGTA	109
Cst9	AACAGGCAGGTGAAGGTA	CTGGAGGGAGAAGGTAAA	144
Aldh1a1	TGTTGGATTAAGCCACAT	ATAGTAACCAGCATAGTCGT	115
Tac2	AAACCCTTTATTGTTGACG	CCTGTAAGGTCCTCCTGTT	140
Col4a1	TCCCTCCCATTGTATTTGTA	GTTAGTTACGCGAATCCCTAT	109
Smad4	GAGTAATGCTCCAAGTATGT	ATGTCCTTCAGTGGGTAA	82
Tnnc2	AGCCTGTTGGTCCGTCAT	TTTGGGTGGTGGAGTGCG	79
Emx2	GGTTTCAGAACCGGAGAACG	CTATTTCCTCCGGACTCGCC	138
Lhx9	GGACCGCTGAATCTAGCACT	CTGCAGCGAGAGATCGAGTT	141
Dhh	TGGCTTGGGTGTATCTGTGG	AACGAGACCGGGAAAGAACG	111
Dax1	CAGTATGGAGCAGAGGGAT	AGATGGAGAAAGCGGTCGTA	147
Insl3	CACCGCTGCTGTCTTACTGG	CCAAGGCAAACTGGATTGTT	142
Fgfr2	ACGACATCGAGGTGGTAG	TGGAGCCTTATTATGGAAA	107
Ptgds	GGCTCCTTCTGCCCAGTTTTC	CCAGGAGGACCAAACCCATC	120
Cyp17a1	CTGTCTACGCTCATCTTCA	GGACATCCACAATACCCT	127
Cyp26b1	CCACCCAGTCATCTTCCAC	CGATTGAGGTCAGGGCATAA	84
Vnn1	TTGGAAAGTTTGGCGTCTT	CGGTTGGGAACAGTATGG	102
Cbln4	ACTCGCATCATTTACTTTGA	TTTGGCTCTGGTAGACTTT	133
Sox8	GATACATCCAACCCGGGGAC	GCTGGGAAGAACGGTGGTAA	76
Gdnf	TGTTCCGCGCTTCTTCTTCT	TCCTTCCTCCTCCGAGTGTC	120
Ptprv	AAGCTGGACTCGTTGGTATG	CAGGTGGATTTGACTATGCC	97
Cst8	TGGTAGGAGCACTTCCCTG	CCAAGACACCCTTAGACA	76
Col4a2	CTGGGTGGCGGAGTTTGT	AATGGCGTTGCACGGAAG	124
Tulp2	CTCCAGGTAGAGGTAGTAGGAA	GAGACCACATGGTGCAGTG	86
Wnt4	GCACAGTTCAAGCCACATA	TAGCTCGCAGCCGTCAAT	147
Sry	TGGTGAGAGGCACAAGTTGG	AGGCTTTTCCACCTGCATCC	87
Dhh	TGGCTTGGGTGTATCTGTGG	AACGAGACCGGGAAAGAACG	111
Fasl	TCATTGCACTGGAGGTAT	TGATCCTAACGGAGAAGT	79
Fgf9	ACGGTCGGATGGGATGAAGA	TGGCACAGGTTCAAGGTCAA	147
Foxl2	AAGGGAGGCGGGACAACA	CTGGTAGATGCCGGACAGAG	129
