# Supplementary material for: Mapping molecular pathways for embryonic Sertoli cells derivation based on differentiation model of mouse embryonic stem cells
Source: Stem Cell Res Ther. 2020 Feb 26;11:85. doi: 10.1186/s13287-020-01600-2 (PMC7045406; doi:10.1186/s13287-020-01600-2)
Supplement: Supplementary file 4 — Table S4. Lentivirus producing and packaging system. [file 13287_2020_1600_MOESM4_ESM.xls]

## Sheet: Sheet1
Size	Lentiviral plasmid（μg）	PAX2（μg）	PMD.2G（μg）
24 well plate	0.25	0.187	0.062
12 well plate	0.5	0.375	0.125
6 well plate	1	0.75	0.25
T25 flask	2	1.5	0.5
T75 flask	6	4.5	1.5
