# Supplementary material for: Mapping molecular pathways for embryonic Sertoli cells derivation based on differentiation model of mouse embryonic stem cells
Source: Stem Cell Res Ther. 2020 Feb 26;11:85. doi: 10.1186/s13287-020-01600-2 (PMC7045406; doi:10.1186/s13287-020-01600-2)
Supplement: Supplementary file 5 — Table S5. Antibodies for immunofluorescence. [file 13287_2020_1600_MOESM5_ESM.xls]

## Sheet: Sheet1
Antibodies	Catalog	Description	Producer
AMH	PA5-35851	Primary antibody: Rabbit polyclonal unconjugated	Invitrogen
GDNF	PA5-77537	Primary antibody: Rabbit polyclonal unconjugated	Invitrogen
EMX2	ab94713	Primary antibody: Rabbit polyclonal unconjugated	Abcam
SF1	PA5-36103	Primary antibody: Rabbit polyclonal unconjugated	Invitrogen
FSHR	PA5-91952	Primary antibody: Rabbit polyclonal unconjugated	Invitrogen
FGFR2	PA5-14651	Primary antibody: Rabbit polyclonal unconjugated	Invitrogen
WNT4	MA5-24376	Primary antibody: Rat monoclonal unconjugated	Invitrogen
SOX9	702016	Primary antibody: Rabbit recombinant monoclonal unconjugated	Invitrogen
Goat anti-Rabbit IgG (H+L) Cross-Adsorbed	A-10931	Secondary Antibody: Goat polyclonal conjugated to APC	Invitrogen
Goat anti-Rabbit IgG (H+L) Cross-Adsorbed	F-2765	Secondary Antibody: Goat polyclonal conjugated to FITC	Invitrogen
Goat anti-Rat IgG (H+L) Cross-Adsorbed	A10540	Secondary antibody: Goat polyclonal conjugated to APC	Invitrogen
SRY	sc-398567	Primary antibody: Mouse monoclonal unconjugated	Santa Cruz
m-IgGk BP-FITC	sc-516140	Secondary antibody: mouse IgG kappa binding protein conjugated to FITC	Santa Cruz
