# Supplementary material for: Mapping molecular pathways for embryonic Sertoli cells derivation based on differentiation model of mouse embryonic stem cells
Source: Stem Cell Res Ther. 2020 Feb 26;11:85. doi: 10.1186/s13287-020-01600-2 (PMC7045406; doi:10.1186/s13287-020-01600-2)
Supplement: Supplementary file 6 — Table S6. Antibodies for development stage identification by flow cytometry. [file 13287_2020_1600_MOESM6_ESM.xls]

## Sheet: Sheet1
Antibodies	Catalog	Description	Producer
AMH	PA5-26938	Primary antibody: Rabbit polyclonal unconjugated	Invitrogen
CK18	MA1-10326	Primary antibody: mouse monoclonal conjugated to FITC	Invitrogen
GATA4	PA1-102	Primary antibody: Rabbit polyclonal unconjugated	Invitrogen
Goat anti-Rabbit IgG (H+L) Cross-Adsorbed	P-2771MP	Secondary antibody: Goat polyclonal conjugated to PE	Invitrogen
Mouse IgG1 Isotype Control	MA5-18096	Isotype antibody: Mouse IgG1 conjugated to FITC	Invitrogen
Rabbit IgG Isotype Control	02-6102	Isotype antibody: Rabbit IgG unconjugated	Invitrogen
